# Supplementary material for: Hepatitis B Virus and Tuberculosis Are Associated with Increased Noncommunicable Disease Risk among Treatment-Naïve People with HIV: Opportunities for Prevention, Early Detection and Management of Comorbidities in Sierra Leone
Source: J Clin Med. 2022 Jun 16;11(12):3466. doi: 10.3390/jcm11123466 (PMC9225550; doi:10.3390/jcm11123466)
Supplement: Supplementary file 1 [file jcm-11-03466-s001.zip]

Archive with 1 entries (1 files):
- jcm-1682621-supplementary.pdf
